# Supplementary material for: Sex-Specific Associations between Serum Ferritin and Osteosarcopenic Obesity in Adults Aged over 50 Years
Source: Nutrients. 2022 Sep 28;14(19):4023. doi: 10.3390/nu14194023 (PMC9570979; doi:10.3390/nu14194023)
Supplement: Supplementary file 1 [file nutrients-14-04023-s001.zip]

Archive with 1 entries (1 files):
- nutrients-1884767-supplementary.pdf
